# Supplementary material for: A Comprehensive ddPCR Strategy for Sensitive and Reliable Monitoring of CAR-T Cell Kinetics in Clinical Applications
Source: Int J Mol Sci. 2024 Aug 6;25(16):8556. doi: 10.3390/ijms25168556 (PMC11354041; doi:10.3390/ijms25168556)
Supplement: Supplementary file 1 [file ijms-25-08556-s001.zip]

Archive with 1 entries (1 files):
- ijms-3100570-supplementary.xlsx
