# Supplementary material for: A Comprehensive ddPCR Strategy for Sensitive and Reliable Monitoring of CAR-T Cell Kinetics in Clinical Applications
Source: Int J Mol Sci. 2024 Aug 6;25(16):8556. doi: 10.3390/ijms25168556 (PMC11354041; doi:10.3390/ijms25168556)
Supplement: Supplementary file 1 [file ijms-25-08556-s001.zip › ijms-3100570-supplementary.xlsx]

## Sheet: SF1 tisa-cel sensitivity_1,2D
Supplemental Figure 1: Validation of the ddPCR for CAR-T tisa-cel copy number quantification
A: exemplary 1D plots for selected samples from the Quantasoft software for assay 1 (self design) with the threshold set to 3500 for channel 1 (FAM, CAR-T tisa-cel) and 2000 for channel 2 (HEX, RPP30).
B: exemplary 2D plot from the Quantasoft software of the samples shown in A for assay 1 (self design).
C: exemplary 1D plots for selected samples from the Quantasoft software for assay 2 (after Milone et al.) with a threshold of 5000 for channel 1 (FAM, CAR-T tisa-cel) and 2500 for channel 2 (HEX, RPP30).
D: exemplary 2D plots from the Quantasoft software of the samples shown in C for assay 2 (after Milone et al.).
E: dilution curve of a positive patient sample gradually diluted with genomic DNA of a CAR-T negative control for assay 1 (self-design, blue dots) and assay 2 after Milone et al. (green triangles). The level of detection (20 copies CAR-T tisa-cel/µg DNA) is shwon as red line, the grey line depicts the calculated values for the diluted samples.

## Sheet: ST1 LOB tisa-cel
Supplemental table 1: Determination of LOB for tisa-cel by measuring genomic DNA of negative controls
assay 1: self-design; assay 2: assay after Milone et al. (2009)
run number	copies CAR-T tisa-cel/µl	copies RPP30/µl	µg/µl DNA	copies CAR-T tisa-cel/µg DNA	number tisa-cel positive droplets	number RPP30 positive droplets	number of accepted droplets	assay	amount wells
004_190118_gw	0	2575	0.0084975	0	0	24121	24121	assay 1	2
006_199122_gw	0	2610	0.008613	0	0	12346	12346	assay 1	2
009_190130_dg	0	2306	0.0076098	0	0	25076	25076	assay 1	2
CLT_190111_bh	0	1546	0.0051018	0	0	47564	47564	assay 1	2
010_190201	0	2321	0.0076593	0	0	24691	24691	assay 1	2
011_190204	0	2327	0.0076791	0	0	24602	24602	assay 1	2
013_190211_bh	0	2304	0.0076032	0	0	27221	27221	assay 1	2
015_190218_vr	0	2239	0.0073887	0	0	25333	25333	assay 1	2
026_200311_mg_bh	0	2163	0.0071379	0	0	28323	28323	assay 1	2
027_200312_gw	0	2192	0.0072336	0	0	146934	146934	assay 1	8
033_200401_mg	0	2263	0.0074679	0	0	25784	25784	assay 1	2
017_190222_gw	0	2178	0.0071874	0	0	26743	26743	assay 2	2
020_190311_pr	0.04	2373	0.0078309	5.10797	1	27424	27424	assay 2	2
022_190321_ba_gw	0	2350	0.007755	0	0	26994	26994	assay 2	2
024_190328_ba	0	2413	0.0079629	0	0	27945	27945	assay 2	2
028_190411_ba	0	2274	0.0075042	0	0	23071	23071	assay 2	2
030_ba	0	2414	0.0079662	0	0	26825	26825	assay 2	2
032_190425_pr	0	2384	0.0078672	0	0	29080	29080	assay 2	2
034_190502_pr	0	2366	0.0078078	0	0	26603	26603	assay 2	2
036_190509_TH	0.08	2468	0.0081444	9.8227	2	28069	28069	assay 2	2
038_190516_dz	0	2330	0.007689	0	0	25993	25993	assay 2	2
040_190524_vr	0	2428	0.0080124	0	0	32764	32764	assay 2	2
042_190529_TH	0	2362	0.0077946	0	0	24930	24930	assay 2	2
044_190606_dz	0	2289	0.0075537	0	0	28772	28772	assay 2	2
047_190617_dz	0	2435	0.0080355	0	0	27990	27990	assay 2	2
048_190624_dz	0	1807	0.0059631	0	0	52372	52372	assay 2	2
049_190701_pr	0	1800	0.00594	0	0	31157	31157	assay 2	2
051_190715_bh	0	1765	0.0058245	0	0	30681	30681	assay 2	2
052_190722_pr	0	1722	0.0056826	0	0	29488	29488	assay 2	2
054_190805_dz	0	1913	0.0063129	0	0	30078	30078	assay 2	2
055_190812_dz	0	2297	0.0075801	0	0	28610	28610	assay 2	2
057_190819_var	0	1898	0.0062634	0	0	21876	21876	assay 2	2
059_190826_var	0	2659	0.0087747	0	0	30083	30083	assay 2	2
063_190909_var	0	2615	0.0086295	0	0	28242	28242	assay 2	2
064_190916_var	0	2584	0.0085272	0	0	22881	22881	assay 2	2
065_190923_var	0	2657	0.0087681	0	0	25351	25351	assay 2	2
066_190930_var	0	2373	0.0078309	0	0	26194	26194	assay 2	2
067_191007_th	0	2039	0.0067287	0	0	28587	28587	assay 2	2
068_190914_th	0	1991	0.0065703	0	0	34678	34678	assay 2	2
069_191021_pr	0	1899	0.0062667	0	0	32596	32596	assay 2	2
071_191028_var	0	1965	0.0064845	0	0	28969	28969	assay 2	2
072_191104_dg	0	2091	0.0069003	0	0	30433	30433	assay 2	2
073_191111_dg	0	1975	0.0065175	0	0	30048	30048	assay 2	2
074_191118_dg	0	1960	0.006468	0	0	31240	31240	assay 2	2
075_191125_TH	0	2049	0.0067617	0	0	29366	29366	assay 2	2
076_191202_TH	0	2067	0.0068211	0	0	23606	23606	assay 2	2
077_191209_TH	0	2015	0.0066495	0	0	27136	27136	assay 2	2
079_191216_var	0	2462	0.0081246	0	0	25939	25939	assay 2	2
082_191223_var	0	2411	0.0079563	0	0	26116	26116	assay 2	2
001_200106	0	2610	0.008613	0	0	9937	9937	assay 2	2
003_200108_var	0	2501	0.0082533	0	0	31071	31071	assay 2	2
005_200116_th	0	2226	0.0073458	0	0	23183	23183	assay 2	2
008_200123_ba	0	2072	0.0068376	0	0	18786	18786	assay 2	2
011_200130_ba	0	2114	0.0069762	0	0	36817	36817	assay 2	2
013_ba	0	2326	0.0076758	0	0	36817	36817	assay 2	2
015_ba	0.04	2381	0.0078573	5.09081	1	30188	30188	assay 2	2
018_ba	0	2390	0.007887	0	0	33487	33487	assay 2	2
020_200226_bh	0	611	0.0020163	0	0	39945	39945	assay 2	2
024_200304_TH	0.04	2238	0.0073854	5.41609	1	31306	31306	assay 2	2
029_200318_mg	0.04	2097	0.0069201	5.78026	1	30623	30623	assay 2	2
033_200401_mg	0	2324	0.0076692	0	0	25706	25706	assay 2	2
Average	0.00393443	2210.07	0.00729322	0.511768	0.0983607	30308	30308

## Sheet: ST2 tisa-cel inter-lab comp.
Supplemental table 2: inter-laboratory comparison for tisa-cel copy number quantification
lab 1: Inselspital Bern; lab 2: CHUV (Centre hospitalier universitaire Vaudois); lab 3: USZ (Universitätsspital Zürich)
assay 1: self-designed assay; assay 2: after Milone et al. (2009), adapted to ddPCR
	days past treatment	lab 1 (Inselspital Bern), assay 1 (self-design)				lab 1 (Inselspital Bern), assay 2 (after Milone et al.)				lab 2 (CHUV), assay 2 (after Milone et al.)				lab 3 (USZ), assay 2 (self-design)
		result qualitative	copies CAR-T tisa-cel/µg DNA	copies CAR-T tisa-cel/µl	copies RPP30/µl	result qualitative	copies CAR-T tisa-cel/µg DNA	copies CAR-T tisa-cel/µl	copies RPP30/µl	result qualitative	copies CAR-T tisa-cel/µg DNA	copies CAR-T tisa-cel/µl	copies RPP30/µl	result qualitative	copies CAR-T tisa-cel/µg DNA
patient 1 (B-ALL)	2	negative	0	0	4050	negative	0	0	3590	negative	0	0	4547
	7	negative	0	0	2599	negative	0	0	2004	negative	11	0.087	2482
	8	negative	0	0	1507	positive	41	0.16	1175	negative	0	0	2209
	9	positive	80	0.48	1814	positive	93	0.44	1441	positive	49	0.34	2118
	12	positive	2587	23.7	2776	positive	2195	18.4	2540	positive	2307	52.3	6872
	13	positive	6526	28.9	1342	positive	6335	26.8	1282	positive	6279	22.7	1093
	16	positive	5196	32.1	1872	positive	5404	35.2	1974	positive	4975	49.4	3004
	20	positive	72	0.41	1729	positive	45	0.26	1758	positive	65	0.439	2095
	23	negative	0	0	1601	negative	0	0	1571	positive	21	0.2	2854
	35	negative	0	0	2005	negative	0	0	2061	negative	0	0.0402	9316
patient 2 (r/r DLBCL)	0	negative	0	0	1344	negative	0	0	1378	negative	0	0	1567	negative	0
	0.5	positive	52.4072	0.45	2602	positive	82.7386	0.64	2344	positive	60.2163	0.6	2999	positive	46.3273
	9	positive	12273.4	77.4	1911	positive	12181.5	72.8	1811	positive	12681.9	87.2	2083	positive	12050.3
	14	positive	5175.57	26.9	1575	positive	5333.8	27.3	1551	positive	5494.58	37.4	2067	positive	5236.53
	16	positive	3766.04	19.4	1561	positive	3990.21	21.2	1610	positive	3902.34	25.3	1957	positive	3941.68
	28	positive	2114.71	9.1	1304	positive	2193.28	9.8	1354	positive	2151.86	11	1548	positive	2107.51
	42	positive	2502.84	12.1	1465	positive	2610.91	12.7	1474	positive	2755.5	16.1	1777	positive	2920.63
	49	positive	1781.65	11.9	2024	positive	1801.28	13	2187	positive	1627.3	15.3	2842	positive	1574.74
	63	positive	1335.39	5.2	1180	positive	1523.03	5.8	1154	positive	1365.06	11.6	2564	positive	1388.44
	92	positive	180.216	0.81	1362	positive	143.71	0.58	1223	positive	194.938	1.12	1747	positive	303.881
patient 3 (r/r DLBCL)	0	negative	0	0	1374	negative	0	0	1483	negative	0	0	1534	negative	0
	2	negative	19	0.21	3410	negative	16	0.2	3840	positive	39.2772	0.733	5458	positive	36.8345
	4	positive	211	1.43	2055	positive	241	1.64	2063	positive	174.232	1.38	2377	positive	248.526
	11	positive	44277	218	1492	positive	46013	239	1574	positive	45204.9	327	2189	positive	45239
	21	positive	5473	26.1	1445	positive	5538	28.4	1554	positive	5529.09	29.4	1617	positive	5781.86
	25	positive	3685	30.5	2508	positive	3384	27.1	2427	positive	3556.44	34.3	2920	positive	3631.38
	30	positive	1916	11.9	1882	positive	2090	12.9	1870	positive	2041.11	17.5	2625	positive	1941.7
	58	positive	204	1.38	2046	positive	185	1.4	2298	positive	165.853	1.61	2835	positive	181.159
	79	positive	42	0.4	2854	positive	35	0.35	3065	positive	30.7363	0.315	3125	positive	31.1943
	120	negative	0	0	1532	negative	0	0.04	1338	negative	10.1564	0.05	1460.5	negative	0
	142	negative	0	0	992	negative	0	0	1102	positive	12.1405	0.044	1127	negative	0
	193	negative	0	0	1607	negative	0	0	1831	negative	0	0	1654	negative	0
patient 4 (r/r DLBCL)	0	negative	0	0	2145	negative	0	0	2149	negative	0	0	2693
	4	positive	1131.74	10.7	2865	positive	1214.72	11.2	2794	positive	1167.04	13.4	3447
	6	positive	910.826	6.3	2096	positive	853.206	6	2131	positive	834.839	6.94	2537
	11	positive	792.103	3.9	1492	positive	678.004	3.6	1609	positive	578.134	3.91	2034
	15	positive	288.233	1.87	1966	positive	280.831	2.1	2266	positive	267.027	2.22	2514
	18	positive	148.418	1.15	2348	positive	139.736	1.21	2624	positive	194.663	2	3155
	25	positive	136.922	1.14	2523	positive	150.313	1.25	2520	positive	114.07	1.19	3151
	32	positive	163.736	0.69	1277	positive	118.565	0.43	1099	positive	174.692	0.948	1646
	39	positive	33.5149	0.24	2170	positive	41.1147	0.54	3980	positive	36.688	0.342	2803
	53	positive	47.6207	0.41	2609	positive	73.0519	0.81	3360	positive	54.3791	0.573	3334
	67	positive	89.87	0.32	1079	positive	70.2001	0.3	1295	positive	51.9296	0.226	1319

## Sheet: ST3 LOB axi-cel
Supplemental table 3: Determination of LOB for tisa-cel by measuring genomic DNA of negative controls
run number	copies CAR-T/µl	copies RPP30/µl	µg/µl DNA	copies CAR-T axi-cel/µg DNA	number axi-cel positive droplets	number RPP30 positive droplets	number of accepted droplets	amount wells
083_191227_gw	0	2358	0.0077814	0	0	20984	24251	2
084_191230_var	0	2391	0.0078903	0	0	21721	24996	2
001_200106_bh	0	2590	0.008547	0	0	13855	15582	2
003_200108_var	0	2681	0.0088473	0	0	29706	33096	2
005_200116_th	0	2354	0.0077682	0	0	21220	24538	2
008_200123_ba	0	2090	0.006897	0	0	26758	32207	2
011_200129_ba	0	2059	0.0067947	0	0	28478	34464	2
013_200205_ba	0	2062	0.0068046	0	0	26197	31691	2
015_201202_ba	0	2428	0.0080124	0	0	27365	31344	2
020_200226_ba	0	2447	0.0080751	0	0	29314	33499	2
024_200304_TH	0	2290	0.007557	0	0	23872	27849	2
036_200408_pr	0	2146	0.0070818	0	0	23865	28455	2
039_200422_dg	0	2260	0.007458	0	0	30091	35255	2
041_200429_dg	0	2503	0.0082599	0	0	24698	28037	2
043_200506	0	2329	0.0076857	0	0	27472	31873	2
045_200513_bh	0	2501	0.0082533	0	0	2501	36063	2
049_200520_pr	0	2292	0.0075636	0	0	26952	31432	2
053_200604_VAR	0	2209	0.0072897	0	0	29000	34236	2
055_200610_mg	0	2371	0.0078243	0	0	27726	31991	2
059_200617_mg	0	2224	0.0073392	0	0	24836	29253	2
062_200624_mg	0	2376	0.0078408	0	0	26290	30314	2
065_20701_bh	0	2288	0.0075504	0	0	28498	33255	2
068_200715_ba	0	2336	0.0077088	0	0	22846	26482	2
071_200722_ba	0	2394	0.0079002	0	0	25026	28787	2
073_200729_ba	0	2336	0.0077088	0	0	22846	26482	2
075_200806_ba	0	2307	0.0076131	0	0	26943	31355	2
078_200812_var	0	2388	0.0078804	0	0	28516	32828	2
080_200820_var	0	2896	0.0095568	0	0	24218	26477	2
083_200826_var	0	2803	0.0092499	0	0	25192	27753	2
086_200903_var	0	2911	0.0096063	0	0	29605	32328	2
088_200909_bh	0	3280	0.010824	0	0	27228	29019	2
092_200923_pr	0	2193	0.0072369	0	0	27111	32086	2
094_200930	0	2172	0.0071676	0	0	22225	26391	2
096_201007	0	2205	0.0072765	0	0	24255	28654	2
Average	0	2396.18	0.00790738	0	0	24923.8	29774.2

## Sheet: SF2 axi-cel sens_1,2D
Supplemental Figure 2: Validation of the ddPCR for CAR-T axi-cel copy number quantification
A: exemplary 1D plots for selected samples from the Quantasoft software with the threshold set to 2500 for channel 1 (FAM, CAR-T axi-cel) and 2000 for channel 2 (HEX, RPP30).
B: exemplary 2D plot from the Quantasoft software of the samples shown in A.
C: dilution curve for three positive patient samples gradually diluted with genomic DNA of a CAR-T negative control. The level of detection (20 copies CAR-T axi-cel/µg DNA) is shwon as red line.

## Sheet: ST4_SF3 axi-cel inter-lab comp.
Supplemental table 4 and supplemental figure 3: inter-laboratory comparison for axi-cel copy number quantification
lab 1: Inselspital Bern; lab 2: CHUV (Centre hospitalier universitaire Vaudois)
	days past treatment	lab 1 (Inselspital Bern)							lab 2 (CHUV)
		copies CAR-T/µl	copies RPP30/µl	amount of DNA [µg/µl]	copies CAR-T axi-cel/µg DNA	positive droplets CAR-T	positive droplets RPP30	number of accepted droplets	copies CAR-T/µl	copies RPP30/µl	amount of DNA [µg/µl]	copies CAR-T axi-cel/µg DNA	positive droplets CAR-T	positive droplets RPP30
patient 6 (r/r DLBCL)	0.2	0.82	2057	0.0067881	120.8	18	21314	25804	0.708	2165	0.0071445	99.0972	17	14451
	1	0.92	1612	0.0053196	172.945	28	26823	35955	1.195	1911	0.0063063	189.493	30	23816
	2	1.45	487	0.0016071	902.246	33	9107	26875	1.93	663	0.0021879	882.124	47	12334
	4	2.8	178	0.0005874	4766.77	63	3770	26888	5.61	339	0.0011187	5014.75	111	5879
	7	29.3	2022	0.0066726	4391.09	729	24307	29616	19.55	1311.5	0.00432795	4517.15	471	19266	supplemental

## Sheet: ST5_SF4 liso-cel inter-lab comp
Supplemental table 5 and supplemental figure 4: inter-laboratory comparison for liso-cel copy number quantification of selected samples of three patients (#1, #2, #3) at CHUV.
lab 1: Inselspital Bern; lab 2: CHUV (Centre hospitalier universitaire Vaudois)
	days past treatment	lab1 (Inselspital Bern)			lab 2 (CHUV)
		copies CAR-T/µl	copies RPP30/µl	copies CAR-T liso-cel/µg DNA	copies CAR-T/µl	copies RPP30/µl	copies CAR-T liso-cel/µg DNA
#1 CHUV	0.2	0.12	2201	16.5214	0	3507	0
	1	0.09	2445	11.1545	0.0689	3127	6.67694
	2	0.06	2552	7.12454	0.0691	2701	7.75246
	3	0.06	2530	7.18649	0.0656	3429	5.79726
	7	0.52	2492	63.2326	0.614	2466	75.4504
	10	50.6	3437	4461.25	51.3	3675	4230.06
	15	65.6	5200	3822.84	45.7	3606	3840.4
	23	1.85	2008	279.186	1.52	2182	87.4416
#2 CHUV	0.2	0.44	2543	52.4315	0.406	1407	211.094
	1	0.05	2590	5.85001	0	2220	0
	2	0.08	5300	4.57404	0.144	4946	8.82256
	4	0.25	2149	35.2525	0.653	2617	75.6128
	10	2330	4710	149907	2446	5071	146167
	17	112.6	1877	18178.6	96.7	1702	17216.8
#3 CHUV	0.2	5.5	1498	1112.59	11.7	2933	1208.82
	1	3	804	1130.71	5.93	2012	893.126

## Sheet: ST6 other materials
Supplemental table 6: Comparison of CAR-T copy numbers from blood samples [copies/µg DNA] and other sources of material.
PBL: peripheral blood; BM: bone marrow; BAL: Bronchoalveolar lavage
CAR-T product	patient	condition	days past treatment	PBL [copies/µg DNA]	BM [copies/µg DNA]	other sources of material [copies/µg DNA]
tisa-cel	1	ALL	13	6526	2328	n.d.
	11	ALL	15	265	0	n.d.
			35	n.d.	52	n.d.
			50	94	n.d.	n.d.
	5	r/r DLBCL	31	93100	51920	n.d.
	12	r/r DLBCL	9	6715	n.d.	n.d.
			10	n.d.	n.d.	native biospy: 5’476; FFPE-fixed biopsy: 3’297
			86	1470	n.d.	n.d.
			87	n.d.	n.d.	native biopsy: 985
			247	36	n.d.	n.d.
			279	n.d.	n.d.	FFPE-fixed biopsy: 4’024
	13	ALL	13	5602	590	n.d.
	14	ALL	15	49166	25008	n.d.
	15	r/r DLBCL	15	304	n.d.	pleural effusion: 0
axi-cel	1	r/r DLBCL	30	456	n.d.	pleural effusion: 5’168
			177	0	n.d.	n.d.
			191	n.d.	n.d.	BAL: 0
			205	0	n.d.	n.d.
	2	r/r DLBCL	147	102	n.d.	n.d.
			177	n.d.	n.d.	FFPE-fixed biopsy: 0
			189	86	n.d.	n.d.
	5	r/r DLBCL	186	0	n.d.	n.d.
			192	n.d.	0	n.d.
	7	r/r DLBCL	11	239	n.d.	n.d.
			12	n.d.	n.d.	FFPE-fixed biopsy: 8’344
			13	n.d.	n.d.	n.d.
	8	r/r DLBCL	7	16	n.d.	n.d.
			8	n.d.	1062	n.d.
			9	378	n.d.	n.d.
	9	r/r DLBCL	49	139	80	n.d.
brexu-cel	1	MCL	8	0	n.d.	n.d.
			14	n.d.	155	n.d.
			36	25	n.d.	n.d.
	2	MCL	15	35167	n.d.	n.d.
			16	n.d.	17745	n.d.
	3	MCL	7	0	n.d.	n.d.
			13	n.d.	31	n.d.
			14	29	n.d.	n.d.
	4	MCL	18	n.d.	0	n.d.
			19	0	n.d.	n.d.
	5	MCL	25	n.d.	0	n.d.
			27	0	n.d.	n.d.

## Sheet: ST7 expression
Supplemental table 7: comparison of copy number and expression assayed with ddPCR for selected patients and time points after treatment with tisa-cel or axi-cel.
BM: bone marrow; PE: pleural effusion; n.d.: not determined
tisa-cel: comparison copy number [copies CAR-T/µg DNA] to expression [ratio CAR-T/ABL1]							axi-cel: comparison copy number [copies CAR-T/µg DNA] to expression [ratio CAR-T/ABL1]
	days past treatment	material	copies CAR-T tisa-cel/ µg DNA	expression: ratio CAR-T tisa-cel/ABL1				days past treatment	material	copies CAR-T axi-cel/ µg DNA	expression: ratio CAR-T axi-cel/ABL1
patient 4 r/r DLBCL (figure 1)	0	PBL	0	n.d.			patient 1 r/r DLBCL (figure 2)	0	PBL	0	0
	15	PBL	280.831	0.0431373				2	PBL	0	0
	18	PBL	139.736	0.0441501				4	PBL	66	n.d.
	25	PBL	150.313	0.0330237				7	PBL	791.34	0.299928
	32	PBL	118.565	0.0543383				14	PBL	25216.1	2.71114
	39	PBL	41.1147	0.0182368				30	PBL	465.127	0.0196262
	53	PBL	73.0519	0.0100848				39	PBL	99.7144	0.00788382
	67	PBL	70.2001	0.0213904				46	PBL	138.777	0.0121212
	85	PBL	70.0719	0.0338836				60	PBL	103.837	0.0139194
	118	PBL	0	0.0129666				30	PE	5168	n.d.
	151	PBL	62.5127	0.0238837			patient 2 r/r DLBCL	0	PBL	29.6064	0.0951883
	179	PBL	93.0449	0.0167553				2	PBL	30.2886	n.d.
	211	PBL	166.135	0.0254072				4	PBL	0	1e-05
	253	PBL	44.3656	0.0453368				7	PBL	4132.23	1.0263
patient 5 r/r DLBCL (figure 2)	0	PBL	0	0				9	PBL	32495.2	n.d.
	13	PBL	127942	4.0366				11	PBL	20657	n.d.
	20	PBL	118382	1.68925				14	PBL	5456.38	0.421469
	27	PBL	99698.3	1.43742				16	PBL	2111.83	0.197134
	29	PBL	81908	1.24504				18	PBL	2560.82	n.d.
	31	PBL	93099.7	n.d.				21	PBL	1460.39	0.131551
	43	PBL	31657.4	1.52138				23	PBL	912.876	n.d.
	31	BM	51920	n.d.				28	PBL	618.626	0.0540984
patient 6 r/r DLBCL	-1	PBL	0	0.0001				37	PBL	109.971	n.d.
	1	PBL	27.7215	0.0465347				39	PBL	192.767	n.d.
	4	PBL	70.8251	0.108062				42	PBL	260.494	0.0273438
	6	PBL	1426.67	0.310324				49	PBL	160.394	0.0143498
	11	PBL	579.039	0.147112				56	PBL	27.9936	0.0149171
	13	PBL	1	0.00629371				65	PBL	115.792	0.0147874
	18	PBL	136.883	0.0841785				79	PBL	59.9711	0.0257164
	43	PBL	466.937	0.271352				93	PBL	30.2024	0.0156637
	71	PBL	103.4	0.03125				107	PBL	19.6901	0.0113682
patient 7 r/r DLBCL	0	PBL	0	0.0001				147	PBL	101.911	0.00753363
	2	PBL	522.842	n.d.			patient 3 r/r DLBCL	0	PBL	0	0
	5	PBL	19467.2	1.80918				1	PBL	0	0.0522034
	13	PBL	9576.48	1.07157				2	PBL	0	0.0389027
	14	PBL	12690.6	1.4331				4	PBL	1530.29	1.37198
	19	PBL	10726.7	1.38742				9	PBL	64423.8	21.5411
patient 8 r/r DLBCL	0	PBL	0	0.000365854				11	PBL	24955.4	6.68073
	4	PBL	38.3063	0.133595				14	PBL	12763.1	6.63502
	5	PBL	81.5328	0.126915				22	PBL	10410.7	7.72472
	6	PBL	468.709	0.430568				28	PBL	4707.27	1.22897
	8	PBL	10034.3	1.47326				38	PBL	2566.31	0.403465
	11	PBL	10327.2	1.15646				63	PBL	326.424	0.0906702
	47	PBL	230.401	0.217687			patient 4 r/r DLBCL	0	PBL	0	0
	55	PBL	48.9005	0.0490928				2	PBL	0	0.0087344
	60	PBL	53.0635	0.0719844				4	PBL	30.7298	0.0141743
	74	PBL	32.4027	0.0254111				7	PBL	3602.46	0.540254
patient 9 r/r DLBCL	0	PBL	0	1e-05				9	PBL	1881.69	n.d.
	2	PBL	400.594	n.d.				11	PBL	29.2708	1e-05
	5	PBL	4137.46	0.567633				14	PBL	0	1e-05
	7	PBL	8188.27	0.740458				17	PBL	0	1e-05
	9	PBL	9494.6	n.d.				25	PBL	0	n.d.
	12	PBL	17249.2	1.17596				51	PBL	0	n.d.
	14	PBL	12626.3	n.d.				65	PBL	0	n.d.
	19	PBL	6422.43	0.787815				84	PBL	0	1e-05
	21	PBL	4705.73	0.736544			patient 5 r/r DLBCL	0	PBL	0	n.d.
	26	PBL	5026.74	0.658147				3	PBL	310.214	n.d.
	40	PBL	2387.51	0.401818				5	PBL	729.217	n.d.
	68	PBL	2010.05	0.383807				7	PBL	1312.71	n.d.
	84	PBL	1512.5	0.317647				10	PBL	749.359	0.05
	126	PBL	546.214	0.154211				14	PBL	178.889	n.d.
patient 10 r/r DLBCL	0	PBL	0	0.0001				24	PBL	0	0.0149589
	2	PBL	78.4968	0.0640615				32	PBL	43.573	0.0196767
	5	PBL	1358.32	0.234731				38	PBL	20.8678	0.0105733
	7	PBL	2229.38	0.273333				52	PBL	28.341	0.00808561
	12	PBL	3259.52	0.203226				66	PBL	104.809	0.0208333
	40	PBL	292.312	0.00526912				88	PBL	0	1e-05
	62	PBL	253.09	0.00308972				95	PBL	0	1e-05
	77	PBL	231.228	0.00360465				122	PBL	0	1e-05
								136	PBL	0	1e-05
								166	PBL	0	1e-05
								192	BM	0	n.d.
